# Supplementary material for: A broadly protective human monoclonal antibody targeting the sialidase activity of influenza A and B virus neuraminidases
Source: Nat Commun. 2022 Nov 3;13:6602. doi: 10.1038/s41467-022-34521-0 (PMC9632566; doi:10.1038/s41467-022-34521-0)
Supplement: Supplementary file 4 — Source Data [file 41467_2022_34521_MOESM4_ESM.xlsx]

## Sheet: Table 1
Luciferase value in NA-star assay
Subtype	Strain Name	DA03E17
		Experiment#1								Experiment#2
		Concentration of mAb (mg/ml)								Concentration of mAb (mg/ml)
		50	12.5	3.125	0.78125	0.195312	0.0488281	0.012207	0.00305176	50	12.5	3.125	0.78125	0.195312	0.0488281	0.012207	0.00305176
A/H1N1pdm09	A/California/04/2009	5573	8952	11311	15310	25201	99997	284345	410711	5449	8922	11019	15684	27168	102463	275828	390236
A/H3N2	A/HongKong/4801/2014	1970336	2184455	2379216	4616127	5105293	5205201	5281639	5403903	2143353	2188923	2520149	4601172	5025819	5109816	5065567	5197878
A/H5N1	A/Vietnam/1203/2004	2164	3482	3888	4927	6893	11387	24579	44604	2330	3576	4216	4997	7345	11703	24805	45775
A/H7N9	A/Anhui/1/2013	76283	82969	104252	134324	162885	175313	197632	218259	74541	81445	96866	132444	149633	176434	190354	205662
B/Victoria	B/Texas/02/2013	20372	21874	25019	29952	36402	47262	55246	62493	19195	21277	23455	28336	34823	44226	51452	59526
B/Yamagata	B/PHUKET/3073/2013	3259527	3353044	3592729	4455607	6162568	6587911	6571517	7025179	3244290	3517522	3828416	4589084	6327791	6878858	6928102	7018293
Subtype	Strain Name	1G01
		Experiment#1								Experiment#2
		Concentration of mAb (mg/ml)								Concentration of mAb (mg/ml)
		50	12.5	3.125	0.78125	0.195312	0.0488281	0.012207	0.00305176	50	12.5	3.125	0.78125	0.195312	0.0488281	0.012207	0.00305176
A/H1N1pdm09	A/California/04/2009	11185	16230	19689	26832	38819	156349	342423	466197	11817	17666	19992	25912	38793	158787	333674	450533
A/H3N2	A/HongKong/4801/2014	2722272	2659341	2820088	4534679	5211356	5650373	5266335	5578008	2654548	2686025	2892088	4424758	5185982	5488333	5475725	5356135
A/H5N1	A/Vietnam/1203/2004	3214	5113	5551	6305	7139	11553	27705	52742	3228	4949	5103	5871	7343	11053	27195	51531
A/H7N9	A/Anhui/1/2013	86251	83475	85277	97248	103257	146426	211069	221637	85688	87442	86448	101279	108359	151785	207620	226395
B/Victoria	B/Texas/02/2013	73413	72977	74529	73343	71221	73435	68841	66395	70445	69050	70451	73895	69674	70786	69997	66136
B/Yamagata	B/PHUKET/3073/2013	6035471	5840357	5969795	6375685	7034678	7166304	7425600	7118701	5898855	5955855	5835703	6239133	6745270	7087610	7063025	7060525
Subtype	Strain Name	1430E3/9
		Experiment#1								Experiment#2
		Concentration of mAb (mg/ml)								Concentration of mAb (mg/ml)
		50	12.5	3.125	0.78125	0.195312	0.0488281	0.012207	0.00305176	50	12.5	3.125	0.78125	0.195312	0.0488281	0.012207	0.00305176
A/H1N1pdm09	A/California/04/2009	404462	429049	423841	425185	410716	407582	423582	408386	407215	406777	401669	404848	405806	410539	400212	420075
A/H3N2	A/HongKong/4801/2014	5171761	5142190	5182959	5387943	5243825	5250295	5409318	5341372	5206740	5356319	5107659	5408677	5401366	5475060	5107480	5223925
A/H5N1	A/Vietnam/1203/2004	46877	46671	49549	48897	48072	47091	50115	49190	49343	47172	50225	48743	49144	46630	47970	48109
A/H7N9	A/Anhui/1/2013	223208	212950	232509	230670	216960	229182	219667	224158	217857	232156	220126	213998	210985	235223	226481	208940
B/Victoria	B/Texas/02/2013	61119	62172	63731	61270	62115	66082	62844	61266	61642	62296	63931	65082	61267	65436	65583	60805
B/Yamagata	B/PHUKET/3073/2013	7143801	7133687	7175612	7132794	7097818	7023069	7076202	7207938	7034409	7023643	7145584	7068447	7163178	7091272	7174667	7193242

## Sheet: Table 3
IC50 value (μg/ml) against variant viruses possessing amino acid substitutions of escape mutants
mAb	Wild-type	D151G	D151N + T439A	V50L + D151G	D151N	T439A	V50L
DA03E17	15.8	>50	>50	>50	>50	39.7	17.7
1G01	3.13	15.8	9.92	8.84	9.92	4.42	6.25
CR9114	3.13	6.25	4.96	4.96	1.56	4.42	6.25
1430E3/9	>50	>50	>50	>50	>50	>50	>50

## Sheet: Table 4
OD value in ELISA
Subtype	Strain Name	Germline DA03E17
		Experiment#1								Experiment#2
		Concentration of mAb (mg/ml)								Concentration of mAb (mg/ml)
		0.00305176	0.012207	0.0488281	0.195312	0.78125	3.125	12.5	50	0.00305176	0.012207	0.0488281	0.195312	0.78125	3.125	12.5	50
H1N1pre2009	A/Puerto Rico/8/1934	0.0764	0.103	0.1311	0.1532	0.1593	0.2084	2.0008	1.9679	0.0352	0.0438	0.0601	0.068	0.1233	0.1874	1.917	1.9417
	A/Brisbane/59/2007	0.1266	0.2878	0.456	0.5296	0.6663	0.6943	0.7801	0.7916	0.1056	0.204	0.3632	0.465	0.5669	0.6543	0.7395	0.7572
H1N1pdm09	A/California/04/2009	0.0836	0.1618	0.2665	0.3733	0.4895	0.5575	0.677	0.6804	0.0554	0.0902	0.2349	0.3527	0.4023	0.4957	0.6564	0.6316
	A/Yokohama/94/2014	0.0834	0.0804	0.0667	0.0856	0.2979	0.6283	0.6924	0.6956	0.0152	0.034	0.0439	0.0196	0.2285	0.5539	0.6238	0.6032
	A/Isumi/UT-KK001-1/2018	0.0979	0.0869	0.0751	0.0902	0.0931	0.1444	0.1898	0.2982	0.0075	0.0223	0.0337	0.0218	0.0359	0.0616	0.1398	0.2094
H5N1	A/Vietnam/1203/2004	0.1004	0.086	0.0745	0.0787	0.0876	0.1232	0.1034	0.071	0.0086	0.0178	0.0317	0.0397	0.0448	0.0724	0.0104	0.0292
H3N2	A/Hong Kong/1/1968	0.1187	0.1956	0.2205	0.3189	0.3744	0.4049	0.4768	0.4926	0.0601	0.1654	0.1327	0.2301	0.3088	0.3639	0.4498	0.4428
	A/England/261/1991	0.0706	0.0681	0.0827	0.1228	0.2291	0.3808	0.593	0.6778	0.0332	0.0369	0.0387	0.079	0.1325	0.3094	0.5278	0.6352
	A/Fujian/411/2002	0.7115	1.8496	2.7664	3.1234	3.0752	2.9824	3.0552	3.0578	0.6379	1.8026	2.7134	3.0494	2.9828	2.9196	2.9668	2.9788
	A/HongKong/4801/2014	0.0783	0.1112	0.2244	0.5828	1.496	2.2884	2.2018	2.292	0.0349	0.0336	0.1482	0.5154	1.4562	2.2466	2.1108	2.2202
H7N9	A/Anhui/1/2013	0.1029	0.0705	0.0798	0.1015	0.0931	0.1111	0.3002	0.283	0.0065	0.0361	0.0368	0.0123	0.0271	0.0843	0.2152	0.2288
B/Ancestral	B/Lee/1940	0.0745	0.0605	0.0775	0.0692	0.1111	0.1324	0.0649	0.089	0.0209	0.0295	0.0193	0.0348	0.0137	0.0616	0.0369	0.0084
	B/Yamagata/1/1973	0.0798	0.0678	0.0771	0.0897	0.1109	0.4416	0.5692	0.5803	0.022	0.0336	0.0247	0.0225	0.0201	0.3904	0.544	0.5285
B/Yamagata	B/Wisconsin/01/2010	0.0786	0.0801	0.1034	0.0747	0.0997	0.1797	0.0916	0.0716	0.0344	0.0301	0.0196	0.0485	0.0549	0.1039	0.0318	0.0384
	B/Phuket/3073/2013	0.1252	0.3162	1.058	1.9051	2.3994	2.6089	2.3842	2.503	0.067	0.2882	1.0154	1.8121	2.3098	2.5523	2.3274	2.4122
B/Victoria	B/Brisbane/60/2008	0.0597	0.0875	0.0739	0.0985	0.1079	0.1345	0.0739	0.0897	0.0391	0.0133	0.0235	0.0291	0.0451	0.0729	0.0271	0.0103
	B/Texas/02/2013	0.0861	0.0857	0.0628	0.071	0.0781	0.1296	0.2959	0.276	0.0123	0.0113	0.0388	0.0356	0.0533	0.0778	0.2127	0.228
	B/Colorado/06/2017	0.0593	0.0828	0.0621	0.0746	0.0754	0.1401	0.0749	0.2885	0.0369	0.0082	0.0357	0.0274	0.0538	0.0597	0.0263	0.2163
Empty	VP40	0.0945	0.0618	0.0651	0.0928	0.1098	0.1349	0.0919	0.078	0.0075	0.0374	0.0363	0.0178	0.0122	0.0565	0.0265	0.0334
OD value in ELLA
Subtype	Strain Name	Germline DA03E17
		Experiment#1												Experiment#2
		Concentration of mAb (mg/ml)												Concentration of mAb (mg/ml)
		50	12.5	3.125	0.78125	0.195312	0.0488281	0.012207	0.00305176	0.000762939	0.000190735	4.76837e-05	0	50	12.5	3.125	0.78125	0.195312	0.0488281	0.012207	0.00305176	0.000762939	0.000190735	4.76837e-05	0
H1N1pre2009	A/Puerto Rico/8/1934	0.0051	0.9828	1.9597	1.8393	1.8023	1.9084	1.9232	1.9496	1.8955	1.958	1.8442	1.8525	0.0755	0.5297	1.4654	1.9067	1.8851	1.8871	1.8912	1.8639	1.8955	1.8896	1.8552	1.9079
	A/Brisbane/59/2007	0.0789	0.0915	0.1268	0.2817	0.6733	0.9687	1.0597	1.163	1.1888	1.1499	1.1794	1.3319	0.0789	0.0915	0.1268	0.2817	0.6733	0.9687	1.0597	1.163	1.1888	1.1499	1.1794	1.3319
H1N1pdm09	A/California/04/2009	0.0687	0.1062	0.2308	0.6941	1.0678	1.3381	1.3551	1.416	1.4704	1.3437	1.399	1.4327	0.0687	0.1062	0.2308	0.6941	1.0678	1.3381	1.3551	1.416	1.4704	1.3437	1.399	1.4327
	A/Yokohama/94/2014	0.0145	0.2275	0.6925	1.8333	1.9339	1.8679	1.8523	1.8387	1.9995	1.8804	1.8765	1.8623	0.0751	0.3178	0.7565	1.9061	1.8139	1.9307	1.8099	1.6707	1.9808	1.7139	1.8343	1.7397
	A/Isumi/UT-KK001-1/2018	0.2928	1.5384	1.8151	1.8566	1.9093	1.8966	2.0604	1.9269	2.0196	1.8954	1.933	2.0717	0.3397	1.7218	1.8977	1.9288	2.0076	1.8811	1.8668	1.8432	1.9659	1.9033	1.9453	2.0715
H5N1	A/Vietnam/1203/2004	0.1125	0.2151	0.4995	0.7149	0.8809	0.8247	0.8721	0.8375	0.8479	0.926	0.912	0.8368	0.1125	0.2151	0.4995	0.7149	0.8809	0.8247	0.8721	0.8375	0.8479	0.926	0.912	0.8368
H3N2	A/Hong Kong/1/1968	0.9923	2.0166	2.1571	2.1397	2.0306	2.3682	2.2058	2.2995	2.0263	2.2238	2.189	2.2603	0.8483	2.354	2.295	1.9946	2.2325	2.0609	2.4061	1.8195	1.839	2.0585	1.9373	2.2299
	A/England/261/1991	2.1729	2.0882	2.0932	1.9666	1.9539	2.142	1.9102	2.0918	1.9012	1.9813	1.9455	2.0523	2.0899	1.922	1.9136	1.9065	2.1158	1.9571	1.9139	2.1989	2.114	2.1039	2.1932	2.045
	A/Fujian/411/2002	0.1311	0.9945	0.9191	1.6212	1.9233	1.8708	1.888	1.8626	2.0368	1.9158	2.366	2.0059	0.1311	0.9945	0.9191	1.6212	1.9233	1.8708	1.888	1.8626	2.0368	1.9158	2.366	2.0059
	A/HongKong/4801/2014	2.6387	2.4067	2.3914	2.3696	2.4201	2.366	2.4772	2.4165	2.5231	2.4807	2.5218	2.4378	2.6387	2.4067	2.3914	2.3696	2.4201	2.366	2.4772	2.4165	2.5231	2.4807	2.5218	2.4378
H7N9	A/Anhui/1/2013	2.3785	2.6416	2.5958	2.5373	2.403	2.8309	2.553	2.6126	2.5324	2.702	2.5401	2.5339	2.3785	2.6416	2.5958	2.5373	2.403	2.8309	2.553	2.6126	2.5324	2.702	2.5401	2.5339
B/Ancestral	B/Lee/1940	0.2198	0.192	0.1996	0.195	0.1997	0.2029	0.2015	0.1902	0.2046	0.2141	0.2142	0.2005	0.2198	0.192	0.1996	0.195	0.1997	0.2029	0.2015	0.1902	0.2046	0.2141	0.2142	0.2005
	B/Yamagata/1/1973	0.0969	0.1033	0.1066	0.1058	0.1103	0.1119	0.1058	0.1136	0.1058	0.1213	0.1103	0.1128	0.0969	0.1033	0.1066	0.1058	0.1103	0.1119	0.1058	0.1136	0.1058	0.1213	0.1103	0.1128
B/Yamagata	B/Wisconsin/01/2010	2.1155	1.9421	2.061	1.9705	2.0656	2.1403	1.9031	1.9125	2.0684	2.0711	2.1142	2.1507	1.9043	2.1089	2.1402	2.19	2.0696	2.0986	2.04	2.0598	2.0998	2.1552	2.1913	1.9689
	B/Phuket/3073/2013	2.7674	2.666	2.6772	2.7463	2.7415	2.8767	2.8185	2.8375	2.7222	2.7489	2.6525	2.7812	2.7674	2.666	2.6772	2.7463	2.7415	2.8767	2.8185	2.8375	2.7222	2.7489	2.6525	2.7812
B/Victoria	B/Brisbane/60/2008	2.305	2.1638	2.0526	1.9483	2.0327	1.9801	2.1639	2.1999	1.9466	1.9829	1.977	2.0303	1.9292	2.1614	1.9697	2.1362	2.1034	2.1719	2.1409	1.9127	2.454	2.0208	2.1438	2.0125
	B/Texas/02/2013	1.684	1.8051	1.7141	1.6901	1.7826	1.7413	1.6779	1.7865	1.6829	1.6724	1.6933	1.7474	1.684	1.8051	1.7141	1.6901	1.7826	1.7413	1.6779	1.7865	1.6829	1.6724	1.6933	1.7474
	B/Colorado/06/2017	0.2339	0.2474	0.2644	0.2467	0.2492	0.2447	0.2535	0.2505	0.2521	0.2587	0.2659	0.2608	0.2339	0.2474	0.2644	0.2467	0.2492	0.2447	0.2535	0.2505	0.2521	0.2587	0.2659	0.2608

## Sheet: Table S1
Sequence of human mAbs against NA
HP02A67	Heavy	ATGGGATGGTCATGTATCATCCTTTTTCTAGTAGCAACTGCAACCGGTGTACATTCCGAGGTGCAGCTGGTGGAGTCTGGGGGAGGCTTGGTAAAGCCTGGAGGGTCCCGAAGACTCTCCTGTGCAGCCTCTGGACTCACTTTCAGTAGCGCCTGGATGAGCTGGGTCCGCCAGGCTCCAGGTAAGGGACTGGAGTGGGTTGGACGTATTAAAAGCGAAGCTGATGGTGTGACAACAGACTACGCTGCACCCGTGAAGGGCAGATTCACCATCTCAAGAGATGATTCAAAAAGCGGGCTGTATCTGCAAATGAACAGCCTGAAAACTGAGGACACAGGCGTGTATTATTGTATCACAGACACTGTCAACTACTCAGGAGGTGCCTACTGGGGCCAGGGA…
	Light	ATGGGATGGTCATGTATCATCCTTTTTCTAGTAGCAACTGCAACCGGTGTACATTCTGACATCCAGATGACCCAGTCTCCATCTTCCGTGTCTGCTTCTGTAGGAGACAGAGTCACCATCACTTGTCGGGCGAGTCGGGGGATTGGCGACTGGTTAGCCTGGTATCAGCAGAAACCAGGGAAAGCCCCTAAGCTCCTGATCTATGCTGCATCCAGTTTGCAAAGAGGGGTCCCATCCAGGTTCAGCGGCAGTGGATCTGGGACAGATTTCACTCTCACCATCAGCAGCCTGCAGCCTGACGATTTTGCAACTTACTATTGTCAACAGGCTGACGGGTGGGAGGTGTGGACCTTCGGCCAGGGGACCAAGGTGGACGTCAAACGAACTGTGGCTGCACCA…
DA03E17	Heavy	ATGGGATGGTCATGTATCATCCTTTTTCTAGTAGCAACTGCAACCGGTGTACATTCCGAGGTGCAGCTGGTGGAGTCGGGCCCAGGACTGGTGAAGCCCTCACAGACCCTGTCCCTCACGTGCACTGTCTCTGGTGGCTCCTTCAGCAGTGGCGGTTACCTCTGGAGCTGGGTCCGCCAGCACCCAGGGAAGGGCCTGGAGTGGATTGGGTACATCCTTTACAGTGGGAGCCCCTACTACAACCCGTCCCTCGAGAGTCGAGCTACCATATCACTAGACACGTCTAAGAACCAGTTCTCCCTGAGGCTCATCTCTGTGACTGCCGCGGACGCGGCCATGTATTACTGTGCGAGAGTCGATGGTTCGGGGAATACCGACCGATATTACTTCTACGGCATG…
	Light	ATGGGATGGTCATGTATCATCCTTTTTCTAGTAGCAACTGCAACCGGTGTACATTCTGACATCCAGATGACCCAGCCGCCCTCAGTGTCTGGGGCCCCAGGGCAGAGGGTCACCATCTCCTGCACTGGGAGCAGCTCCAACATCGGGGCAGGTTATGATGTATACTGGTACCAGCAGTTTCCAGGGACAGCCCCCAAACTCCTCATCTATGCTAACGACAATCGGCCCTCCGGGGTCCCTGACCGATTCTCTGGCTCCAAGTCTGGCACCTCAGCCTCCTTGGTCATCACTGGGCTCCAGGCTGAGGATGAGGCTGATTATTACTGCCAGTCCTATGACAGCAGCCTGAGTGGTTCTGTGGTTTTCGGCGGAGGGACGAAACTGACCGTCCTAGGTCAG…
DA05A30	Heavy	ATGGGATGGTCATGTATCATCCTTTTTCTAGTAGCAACTGCAACCGGTGTACATTCCGAGGTGCAGCTGGTGGAGTCTGGCGCAGAGGTGAAAAAGCCCGGGGAGTCTCTAAAGATCTCCTGTCAGGGTTCTGGATACAGATTTTCCAGCCACTGGATTGTCTGGGTGCGCCAGATGCCCGGGAAAGGCCTGGAGTGGATGGGGATCATCTATCCTGGTGACTCTGATACCAGATACAGTCCGTCCTTCCAAGGCCAGGTCACCATCTCAACCGACAAGTCCAACGCCTACCTGCAGTGGAGCAGCCTGAAGGCCTCGGACACCGGCATGTATTACTGTGCGAGACATCCGCAGCCCTATGGCAGTGGCTACTACGGGGAATTTGACTACTGGGGCCAG…
	Light	ATGGGATGGTCATGTATCATCCTTTTTCTAGTAGCAACTGCAACCGGTGTACATTCTGACATCCAGATGACCCAGCCGCTCTCTGTGTCGGAGTCTCCGGGGAAGACGGTCACCATCTCCTGCACCCGCAGCACTGGCAGCATTGCCAGCAACTATGTGCAGTGGTACCAGCAGCGCCCGGGCAGTGCCCCCACCACTGTGATCTATGCGGATGACCAAAGACCCTCTGGGGTCCCTGATCGATTCTCTGGCTCCATCGACAGCTCCTCCAACTCTGCCTCCCTCACCATCTCTGGACTGAAGACTGAGGACGAGGCTGACTACTACTGTCAGTCGTATGATGGCAGCGATCATTGGGTGTTCGGCGGAGGGACCAAGCTGACCGTCCTAGGTCAGCCC…
1G01	Heavy	ATGGACTGGACCTGGAGGTTCCTCTTTGTGGTGGCAGCAGCTACAGGTGTCCAGTCCGAGGTGCAGCTCGTGGAAAGCGGAGGAAGAGCGTTGCGGCCAGGCGGAAGCCTCCGCCTCAGCTGCGCAGCCAGCGGTTTCAAATTCGACGACTATGCAATGAGTTGGGTCCGCCAAGTACCAGGTAAAGGACTGGAATTTGTCAGCGGACTGAACTGGAATGGAGATATTACAGCCTATACTGACTCAGTTAAGGGTAGATTCACTGTGAGTAGAGATAACGCCAAGAATAGCCTTTACCTCCACATCAATAGTCCCAAGCCCGAGGACACCGCACTGTACTATTGTGCACGCACTTCTTCCTGGGGTGATTATACTCGAGGGCCGGAGCCCAAAATAACC…
	Light	GACATCCAGTTGACCCAGTCTCCATCCTTCCTGTCTGCATCTGTTGGAGACAGAATAACCATCACTTGCCGGGCCAGTCAGGGCATTGATGGTTATTTAGCCTGGTATCAGCAAAGACCAGGGAAAGCCCCTAACCTCCTGATCTATGCTGCATCCCTTTTGCAAAGTGGGGTCCCATCAAGGTTCAGCGGCAGTGGATATGGGACAGAATTCACTCTCACAATCAGCAGCCTGCAGCCTGAGGACTTTGCAACTTATTACTGTCAACATCTTGACAGTTACCCCCTGTTCACTTTCGGCCCTGGGACCAAAGTGGATATCAAAC

## Sheet: Table S5
Conservation rate of indicated amino acids in each subtype or lineage
Subtype	Position		A	C	D	E	F	G	H	I	K	L	M	N	P	Q	R	S	T	V	W	Y	Total
A/H1N1pre2009	151	Count	0	0	3674	8	0	8	0	0	0	0	0	25	0	0	0	0	0	0	0	0	3715
		Rate(%)	0	0	98.8964	0.215343	0	0.215343	0	0	0	0	0	0.672948	0	0	0	0	0	0	0	0
	438	Count	7	0	0	0	0	0	0	0	0	0	0	0	0	0	0	2	3644	0	0	0	3653
		Rate(%)	0.191623	0	0	0	0	0	0	0	0	0	0	0	0	0	0	0.0547495	99.7536	0	0	0
A/H1N1pdm09	151	Count	0	0	36363	45	0	0	0	0	0	0	0	3	0	0	0	0	0	0	0	0	36411
		Rate(%)	0	0	99.8682	0.123589	0	0	0	0	0	0	0	0.00823927	0	0	0	0	0	0	0	0
	438	Count	80	0	0	0	0	0	0	2	2	0	0	2	0	0	0	2	37016	0	0	0	37104
		Rate(%)	0.21561	0	0	0	0	0	0	0.00539025	0.00539025	0	0	0.00539025	0	0	0	0.00539025	99.7628	0	0	0
A/H5N1	151	Count	0	0	436	0	0	0	0	0	0	0	0	0	0	0	0	0	0	0	0	0	436
		Rate(%)	0	0	100	0	0	0	0	0	0	0	0	0	0	0	0	0	0	0	0	0
	438	Count	3	0	0	0	0	0	0	0	0	0	0	0	0	0	0	0	433	0	0	0	436
		Rate(%)	0.688073	0	0	0	0	0	0	0	0	0	0	0	0	0	0	0	99.3119	0	0	0
A/H3N2	151	Count	8	0	56487	60	0	193	0	0	0	0	0	301	0	0	0	0	0	17	0	0	57066
		Rate(%)	0.0140189	0	98.9854	0.105141	0	0.338205	0	0	0	0	0	0.527459	0	0	0	0	0	0.0297901	0	0
	438	Count	6	0	0	0	0	0	1	1	0	0	0	0	1	0	0	2	61988	0	0	0	61999
		Rate(%)	0.00967758	0	0	0	0	0	0.00161293	0.00161293	0	0	0	0	0.00161293	0	0	0.00322586	99.9823	0	0	0
A/H7N9	151	Count	0	0	1266	0	0	0	0	0	0	0	0	0	0	0	0	0	0	0	0	0	1266
		Rate(%)	0	0	100	0	0	0	0	0	0	0	0	0	0	0	0	0	0	0	0	0
	438	Count	1	0	0	0	0	0	0	0	0	0	0	0	0	0	0	0	1265	0	0	0	1266
		Rate(%)	0.0789889	0	0	0	0	0	0	0	0	0	0	0	0	0	0	0	99.921	0	0	0
B/Ancestral	151	Count	0	0	16	0	0	0	0	0	0	0	0	0	0	0	0	0	0	0	0	0	16
		Rate(%)	0	0	100	0	0	0	0	0	0	0	0	0	0	0	0	0	0	0	0	0
B/Yamagata	151	Count	0	0	13756	1	0	0	0	0	0	0	0	2	0	0	0	0	0	0	0	0	13759
		Rate(%)	0	0	99.9782	0.00726797	0	0	0	0	0	0	0	0.0145359	0	0	0	0	0	0	0	0
B/Victoria	151	Count	0	0	18166	1	0	1	0	0	0	0	0	8	0	0	0	0	0	0	0	0	18176
		Rate(%)	0	0	99.945	0.00550176	0	0.00550176	0	0	0	0	0	0.0440141	0	0	0	0	0	0	0	0

## Sheet: Figure 1A,Table S2
OD value in ELISA
Subtype	Strain Name	HP02A67
		Experiment#1								Experiment#2
		Concentration of mAb (mg/ml)								Concentration of mAb (mg/ml)
		0.00305176	0.012207	0.0488281	0.195312	0.78125	3.125	12.5	50	0.00305176	0.012207	0.0488281	0.195312	0.78125	3.125	12.5	50
H1N1pre2009	A/Puerto Rico/8/1934	0.0853	0.0263	0.0591	0.0783	0.0988	0.0136	0.0153	0.0634	0.0161	0.0094	0.0256	0.0367	0.0388	0.0975	0.0435	0.0715
	A/Brisbane/59/2007	0.0047	0.004	0.0051	0.0535	0.0476	0.0805	0.2172	0.9161	0.0841	0.0802	0.0186	0.0976	0.0549	0.0673	0.2945	0.9236
H1N1pdm09	A/California/04/2009	0.0077	0.0851	0.0613	0.033	0.0523	0.0933	0.3975	1.9262	0.0909	0.0922	0.0089	0.0047	0.0042	0.0249	0.4076	1.9321
	A/Yokohama/94/2014	0.0626	0.0021	0.0101	0.092	0.0291	0.0291	0.2823	0.6836	0.0795	0.0587	0.0979	0.0633	0.004	0.0557	0.3343	0.7984
	A/Isumi/UT-KK001-1/2018	0.0866	0.0987	0.0089	0.0439	0.0056	0.0956	0.0697	0.1843	0.0038	0.063	0.0438	0.0305	0.0641	0.0832	0.0189	0.2322
H5N1	A/Vietnam/1203/2004	0.0464	0.0539	0.0823	0.0143	0.0931	0.0275	0.0716	0.0116	0.0896	0.0119	0.0843	0.0879	0.0814	0.0703	0.0279	0.0358
H3N2	A/Hong Kong/1/1968	0.0167	0.0295	0.0038	0.0483	0.0329	0.0624	0.0296	0.076	0.0895	0.0836	0.0031	0.038	0.0593	0.076	0.0641	0.0074
	A/England/261/1991	0.0065	0.0514	0.0073	0.0603	0.0288	0.0931	0.006	0.0223	0.0872	0.0079	0.0497	0.0819	0.0083	0.0406	0.0005	0.0413
	A/Fujian/411/2002	0.0314	0.0396	0.0033	0.0255	0.0347	0.0009	0.0166	0.0254	0.0173	0.0673	0.0833	0.062	0.0948	0.0647	0.0005	0.0083
	A/HongKong/4801/2014	0.0475	0.0535	0.0363	0.0588	0.0791	0.0886	0.0078	0.0293	0.041	0.0568	0.0809	0.0609	0.0973	0.094	0.0315	0.0965
H7N9	A/Anhui/1/2013	0.0929	0.0951	0.009	0.0771	0.0358	0.042	0.0239	0.0913	0.0781	0.097	0.0642	0.0114	0.0829	0.0555	0.0912	0.0585
B/Ancestral	B/Lee/1940	0.037	0.0545	0.0412	0.0874	0.0056	0.0955	0.0653	0.0937	0.0628	0.0833	0.0837	0.0147	0.0212	0.0238	0.0873	0.05
	B/Yamagata/1/1973	0.0008	0.0297	0.028	0.0653	0.0769	0.0105	0.0454	0.0034	0.0984	0.003	0.0013	0.0396	0.0471	0.0832	0.0898	0.085
B/Yamagata	B/Wisconsin/01/2010	0.0335	0.0205	0.0643	0.0139	0.0372	0.0503	0.0166	0.0002	0.0311	0.0251	0.0069	0.0638	0.0175	0.0296	0.0583	0.0873
	B/Phuket/3073/2013	0.0532	0.0366	0.0893	0.0773	0.0554	0.0982	0.0927	0.0773	0.0826	0.0699	0.0741	0.0549	0.0676	0.0891	0.0295	0.0895
B/Victoria	B/Brisbane/60/2008	0.0995	0.0998	0.085	0.055	0.0411	0.0764	0.0532	0.0267	0.0025	0.0709	0.0038	0.0783	0.0954	0.0831	0.052	0.0486
	B/Texas/02/2013	0.0776	0.0352	0.0523	0.0431	0.0743	0.0317	0.0432	0.0525	0.0889	0.0746	0.0958	0.0981	0.0555	0.051	0.064	0.0026
	B/Colorado/06/2017	0.0761	0.0505	0.0755	0.0468	0.0668	0.075	0.0201	0.0715	0.011	0.0519	0.0122	0.0689	0.0453	0.0434	0.0147	0.0588
Empty	VP40	0.0029	0.0705	0.0089	0.0437	0.0048	0.0897	0.0907	0.0588	0.0453	0.0116	0.0314	0.043	0.0985	0.0092	0.0599	0.0436
Subtype	Strain Name	DA03E17
		Experiment#1								Experiment#2
		Concentration of mAb (mg/ml)								Concentration of mAb (mg/ml)
		0.00305176	0.012207	0.0488281	0.195312	0.78125	3.125	12.5	50	0.00305176	0.012207	0.0488281	0.195312	0.78125	3.125	12.5	50
H1N1pre2009	A/Puerto Rico/8/1934	0.1338	0.1775	0.1794	0.2196	0.2453	0.2526	0.2841	0.3266	0.0514	0.0855	0.146	0.1966	0.2057	0.223	0.2195	0.287
	A/Brisbane/59/2007	0.5196	1.2195	1.782	2.0772	2.1257	2.3494	2.3187	2.259	0.4774	1.1543	1.7492	2.0156	2.0823	2.2574	2.2427	2.1606
H1N1pdm09	A/California/04/2009	0.3118	0.6346	1.1112	1.4105	1.3909	1.5555	1.4909	1.6407	0.2136	0.5976	1.0446	1.3377	1.3375	1.4931	1.4113	1.5485
	A/Yokohama/94/2014	0.0976	0.082	0.2642	0.369	0.7913	0.9761	0.9978	0.9708	0.0262	0.0238	0.2434	0.3428	0.7155	0.9433	0.9614	0.8718
	A/Isumi/UT-KK001-1/2018	0.1049	0.0979	0.1834	0.284	0.6594	0.7338	0.8737	0.8767	0.0179	0.0227	0.1448	0.2434	0.6386	0.6702	0.8023	0.8273
H5N1	A/Vietnam/1203/2004	0.1106	0.1143	0.125	0.1662	0.1994	0.1753	0.2853	0.3589	0.022	0.0301	0.0522	0.069	0.1074	0.1305	0.2231	0.2815
H3N2	A/Hong Kong/1/1968	0.0913	0.1681	0.318	0.3203	0.6454	0.7711	1.1196	1.3325	0.0449	0.1435	0.2382	0.2663	0.5672	0.6921	1.0536	1.2513
	A/England/261/1991	0.1082	0.0863	0.0943	0.0932	0.159	0.3858	0.9421	2.2228	0.0196	0.0321	0.0227	0.0534	0.0632	0.3046	0.8477	2.1898
	A/Fujian/411/2002	0.5465	1.4492	2.4954	2.6063	3.0572	3.1133	3.0069	2.7867	0.5165	1.3604	2.4334	2.5725	2.9602	3.0245	2.9169	2.7599
	A/HongKong/4801/2014	0.7598	2.0527	2.8709	3.1533	3.0524	2.7703	2.7275	2.5974	0.7132	1.9669	2.8011	3.0603	2.9718	2.7427	2.6679	2.5694
H7N9	A/Anhui/1/2013	0.112	0.0911	0.1083	0.1685	0.3998	0.9952	1.8722	2.0934	0.021	0.0401	0.0557	0.0901	0.3648	0.9232	1.7754	2.0586
B/Ancestral	B/Lee/1940	0.1048	0.0777	0.0741	0.0777	0.0887	0.0804	0.1185	0.3224	0.009	0.0307	0.0265	0.0275	0.0187	0.048	0.0619	0.246
	B/Yamagata/1/1973	0.0911	0.0988	0.1525	0.1537	0.1802	0.1936	0.2659	0.3601	0.0383	0.053	0.0525	0.1233	0.138	0.1576	0.1665	0.3181
B/Yamagata	B/Wisconsin/01/2010	0.1096	0.0701	0.0749	0.0833	0.0989	0.0756	0.1249	0.3268	0.03	0.0401	0.0359	0.0323	0.0207	0.0556	0.0641	0.2298
	B/Phuket/3073/2013	0.4713	1.3711	2.6132	3.1027	3.2262	3.1461	3.1615	3.0492	0.4127	1.3151	2.5888	3.0385	3.161	3.1113	3.1171	3.0204
B/Victoria	B/Brisbane/60/2008	0.0938	0.1112	0.1004	0.0742	0.0865	0.1884	0.3311	0.3905	0.023	0.0216	0.0078	0.053	0.0303	0.1472	0.2363	0.3363
	B/Texas/02/2013	0.1287	0.1696	0.3379	0.4795	0.6183	0.6892	0.8902	0.9491	0.0377	0.1442	0.2645	0.4057	0.5325	0.6344	0.8634	0.8725
	B/Colorado/06/2017	0.086	0.098	0.0921	0.1682	0.1898	0.2423	0.2687	0.3786	0.0406	0.0324	0.0723	0.0726	0.15	0.1681	0.2365	0.3238
Empty	VP40	0.0821	0.107	0.0759	0.1036	0.1137	0.1076	0.1094	0.1792	0.0419	0.0136	0.0413	0.014	0.0215	0.016	0.0488	0.0946
Subtype	Strain Name	DA05A30
		Experiment#1								Experiment#2
		Concentration of mAb (mg/ml)								Concentration of mAb (mg/ml)
		0.00305176	0.012207	0.0488281	0.195312	0.78125	3.125	12.5	50	0.00305176	0.012207	0.0488281	0.195312	0.78125	3.125	12.5	50
H1N1pre2009	A/Puerto Rico/8/1934	0.0216	0.0094	0.0155	0.0728	0.0392	0.0638	0.1368	0.1985	0.0762	0.0038	0.0254	0.0671	0.0055	0.02	0.17045	0.1719
	A/Brisbane/59/2007	0.0635	0.0515	0.0517	0.0419	0.0307	0.032	0.0493	0.6986	0.0276	0.0326	0.0601	0.0413	0.0388	0.0584	0.0937	0.6569
H1N1pdm09	A/California/04/2009	0.0022	0.004	0.0138	0.0662	0.0244	0.9279	1.8201	2.0538	0.0953	0.0252	0.0656	0.0078	0.0421	0.8077	1.7575	2.0587
	A/Yokohama/94/2014	0.0981	0.0396	0.0977	0.0075	0.0375	0.0538	0.2384	0.9903	0.0469	0.04	0.0271	0.0548	0.0925	0.0623	0.3364	1.0434
	A/Isumi/UT-KK001-1/2018	0.0696	0.0302	0.0225	0.0384	0.0649	0.093	0.2166	0.8391	0.0821	0.0828	0.0971	0.0077	0.0336	0.0845	0.3088	0.9985
H5N1	A/Vietnam/1203/2004	0.0338	0.0578	0.0281	0.0525	0.0787	0.0431	0.0619	0.0854	0.025	0.0768	0.0943	0.0198	0.0947	0.0665	0.011	0.0567
H3N2	A/Hong Kong/1/1968	0.0057	0.04	0.0825	0.0355	0.0241	0.0235	0.0351	0.084	0.0459	0.0556	0.0029	0.0935	0.0275	0.0406	0.0792	0.0384
	A/England/261/1991	0.0554	0.0986	0.0346	0.0448	0.0887	0.0305	0.0612	0.0208	0.0409	0.0015	0.01	0.0765	0.084	0.0672	0.0346	0.0381
	A/Fujian/411/2002	0.0919	0.1	0.0175	0.0976	0.0099	0.0366	0.0823	0.0896	0.0888	0.0771	0.0032	0.0905	0.0854	0.0902	0.0217	0.0153
	A/HongKong/4801/2014	0.0621	0.0731	0.0109	0.0947	0.0746	0.0974	0.0129	0.0514	0.051	0.0489	0.0535	0.03	0.048	0.0416	0.0464	0.0508
H7N9	A/Anhui/1/2013	0.0523	0.085	0.0806	0.0805	0.0323	0.0368	0.0161	0.0738	0.0823	0.0241	0.0073	0.0266	0.0873	0.0835	0.0653	0.1
B/Ancestral	B/Lee/1940	0.0415	0.055	0.0407	0.0699	0.0903	0.0991	0.0752	0.0074	0.0634	0.0194	0.0645	0.0233	0.005	0.0319	0.0369	0.0313
	B/Yamagata/1/1973	0.07	0.0845	0.0962	0.0342	0.0545	0.0436	0.0556	0.0831	0.035	0.058	0.095	0.0271	0.0925	0.0128	0.0953	0.0517
B/Yamagata	B/Wisconsin/01/2010	0.0967	0.035	0.0644	0.0054	0.0301	0.0179	0.0975	0.026	0.0122	0.0625	0.0158	0.0514	0.0106	0.0514	0.0767	0.0158
	B/Phuket/3073/2013	0.0992	0.0701	0.0754	0.0018	0.0227	0.0271	0.0064	0.0179	0.0368	0.0748	0.0945	0.0469	0.0905	0.0087	0.0447	0.0262
B/Victoria	B/Brisbane/60/2008	0.0479	0.0584	0.0571	0.0081	0.0118	0.0131	0.0318	0.0446	0.0332	0.0264	0.0204	0.0772	0.0614	0.0698	0.0472	0.0678
	B/Texas/02/2013	0.0741	0.0641	0.0302	0.0283	0.0307	0.0732	0.0877	0.0895	0.0194	0.0119	0.0844	0.0564	0.0803	0.0973	0.019	0.0158
	B/Colorado/06/2017	0.0332	0.0395	0.0675	0.0714	0.0506	0.0717	0.0639	0.0166	0.0315	0.052	0.0185	0.0582	0.0652	0.0554	0.0025	0.0802
Empty	VP40	0.0026	0.0478	0.0364	0.0786	0.0026	0.0316	0.0223	0.084	0.0446	0.0025	0.0837	0.032	0.0316	0.0295	0.0787	0.0487
Subtype	Strain Name	1G01
		Experiment#1								Experiment#2
		Concentration of mAb (mg/ml)								Concentration of mAb (mg/ml)
		0.00305176	0.012207	0.0488281	0.195312	0.78125	3.125	12.5	50	0.00305176	0.012207	0.0488281	0.195312	0.78125	3.125	12.5	50
H1N1pre2009	A/Puerto Rico/8/1934	0.1084	0.1013	0.1063	0.1001	0.1062	0.1576	0.2092	0.308	0.0166	0.0131	0.0157	0.0521	0.0832	0.1026	0.146	0.258
	A/Brisbane/59/2007	0.2593	0.5881	1.2903	2.0535	2.375	2.5041	2.4048	2.3016	0.1601	0.5409	1.2173	2.0177	2.3144	2.4313	2.3418	2.2246
H1N1pdm09	A/California/04/2009	0.1907	0.491	1.0275	1.683	2.1653	2.2625	2.5334	2.1642	0.1297	0.4344	0.9979	1.6096	2.0779	2.1649	2.4872	2.0752
	A/Yokohama/94/2014	0.0978	0.122	0.2185	0.524	1.237	1.8944	2.0291	2.2416	0.0218	0.0418	0.1307	0.4542	1.175	1.8556	1.9773	2.2004
	A/Isumi/UT-KK001-1/2018	0.0895	0.3051	0.3251	0.3274	0.6427	0.7433	0.8771	0.8135	0.0277	0.2237	0.2347	0.2882	0.5693	0.6827	0.8091	0.7913
H5N1	A/Vietnam/1203/2004	0.0838	0.1113	0.1451	0.2243	0.3014	0.3458	0.4412	0.5727	0.048	0.0469	0.0975	0.1821	0.2528	0.312	0.3452	0.5075
H3N2	A/Hong Kong/1/1968	0.9159	1.9819	2.6467	2.6405	2.6372	2.8017	2.6905	2.7456	0.8827	1.8989	2.5625	2.6207	2.5444	2.7451	2.6445	2.702
	A/England/261/1991	0.2669	0.7744	1.8845	2.6882	2.6772	3.0019	2.8746	2.9974	0.1957	0.7358	1.8521	2.651	2.647	2.9223	2.8162	2.955
	A/Fujian/411/2002	0.3141	0.8973	1.9463	2.7169	2.4841	2.7872	2.599	2.8069	0.2595	0.7985	1.9011	2.6375	2.4375	2.749	2.5326	2.7341
	A/HongKong/4801/2014	1.3927	2.4976	2.8192	3.1307	2.9016	2.9423	2.9026	2.8707	1.3289	2.4608	2.7436	3.0905	2.8598	2.8607	2.8148	2.8465
H7N9	A/Anhui/1/2013	0.1474	0.3613	1.0341	1.8994	2.2423	2.4453	2.4188	2.5121	0.104	0.2717	0.9403	1.8424	2.1543	2.3811	2.3364	2.4347
B/Ancestral	B/Lee/1940	0.1406	0.1287	0.1376	0.1721	0.2273	0.2821	0.3906	0.4472	0.0858	0.0425	0.066	0.1169	0.1997	0.2529	0.3066	0.41
	B/Yamagata/1/1973	0.1335	0.1287	0.1229	0.1325	0.1757	0.2263	0.3435	0.3941	0.0807	0.0487	0.0617	0.0797	0.1221	0.1463	0.2457	0.2979
B/Yamagata	B/Wisconsin/01/2010	0.0908	0.0729	0.0858	0.0701	0.0894	0.0782	0.0994	0.3935	0.0174	0.0299	0.0262	0.0429	0.0338	0.0532	0.0776	0.3693
	B/Phuket/3073/2013	0.1616	0.1375	0.1492	0.2038	0.4871	1.1751	2.3395	2.6569	0.0896	0.0969	0.0928	0.1364	0.3915	1.1229	2.2999	2.6005
B/Victoria	B/Brisbane/60/2008	0.1062	0.1173	0.105	0.1096	0.1186	0.14	0.1753	0.4153	0.0726	0.0449	0.0638	0.0652	0.0698	0.0626	0.1173	0.3489
	B/Texas/02/2013	0.1613	0.1617	0.1382	0.1714	0.1434	0.1775	0.2324	0.3483	0.0819	0.0709	0.0946	0.0786	0.0886	0.1199	0.1572	0.1567
	B/Colorado/06/2017	0.1276	0.1048	0.1382	0.2142	0.3157	0.4019	0.4192	0.532	0.0496	0.075	0.0868	0.1454	0.2469	0.3473	0.3994	0.4558
Empty	VP40	0.1437	0.1374	0.1393	0.1504	0.1636	0.1507	0.2025	0.2035	0.1115	0.0914	0.0985	0.0952	0.0864	0.1231	0.1261	0.1315
Subtype	Strain Name	1430E3/9
		Experiment#1								Experiment#2
		Concentration of mAb (mg/ml)								Concentration of mAb (mg/ml)
		0.00305176	0.012207	0.0488281	0.195312	0.78125	3.125	12.5	50	0.00305176	0.012207	0.0488281	0.195312	0.78125	3.125	12.5	50
H1N1pre2009	A/Puerto Rico/8/1934	0.0052	0.0666	0.0262	0.0993	0.098	0.0323	0.0974	0.0404	0.073	0.0446	0.0867	0.0815	0.0692	0.0535	0.0343	0.0355
	A/Brisbane/59/2007	0.0554	0.0673	0.0908	0.0621	0.0666	0.0247	0.0889	0.0192	0.0497	0.0961	0.0829	0.0296	0.0532	0.0682	0.0282	0.0138
H1N1pdm09	A/California/04/2009	0.0649	0.0291	0.0221	0.0884	0.0194	0.0264	0.0353	0.0283	0.0663	0.089	0.0025	0.056	0.0214	0.0083	0.0534	0.0153
	A/Yokohama/94/2014	0.0977	0.0259	0.0928	0.0972	0.0397	0.0353	0.0891	0.047	0.0872	0.0371	0.0278	0.017	0.0281	0.0285	0.0661	0.045
	A/Isumi/UT-KK001-1/2018	0.0494	0.0415	0.0747	0.0834	0.0413	0.0079	0.0459	0.0018	0.0276	0.0602	0.0364	0.0898	0.0861	0.0104	0.0449	0.0092
H5N1	A/Vietnam/1203/2004	0.0662	0.0287	0.0408	0.0229	0.0746	0.0804	0.0764	0.0937	0.0164	0.0714	0.076	0.0643	0.0603	0.0325	0.0621	0.067
H3N2	A/Hong Kong/1/1968	0.0402	0.0556	0.0515	0.0679	0.047	0.0529	0.0441	0.0525	0.0962	0.0019	0.0026	0.0938	0.0879	0.0788	0.0046	0.0748
	A/England/261/1991	0.0484	0.0321	0.0606	0.0315	0.0788	0.0233	0.0278	0.0186	0.0318	0.0378	0.0285	0.0398	0.0958	0.0825	0.0972	0.0615
	A/Fujian/411/2002	0.0702	0.0927	0.0359	0.0269	0.0791	0.0882	0.0895	0.043	0.0724	0.096	0.0841	0.0879	0.0669	0.0304	0.0501	0.033
	A/HongKong/4801/2014	0.0769	0.0349	0.0097	0.0443	0.0664	0.0758	0.0927	0.0114	0.0466	0.0063	0.0316	0.0775	0.036	0.0129	0.098	0.0497
H7N9	A/Anhui/1/2013	0.0812	0.0554	0.0033	0.0591	0.0036	0.0191	0.0649	0.0779	0.051	0.046	0.0698	0.0205	0.0071	0.0014	0.0273	0.0134
B/Ancestral	B/Lee/1940	0.0267	0.0876	0.0982	0.0242	0.0552	0.0764	0.0483	0.0825	0.0655	0.0052	0.0327	0.0825	0.0671	0.022	0.0933	0.0835
	B/Yamagata/1/1973	0.0134	0.0438	0.0807	0.0054	0.0311	0.0842	0.0424	0.0983	0.0585	0.0922	0.0981	0.0027	0.0119	0.0667	0.0511	0.0045
B/Yamagata	B/Wisconsin/01/2010	0.0007	0.0996	0.0538	0.06	0.035	0.0227	0.0558	0.0867	0.0557	0.0812	0.093	0.0991	0.0747	0.0981	0.0602	0.0916
	B/Phuket/3073/2013	0.0617	0.0209	0.0686	0.0654	0.0017	0.0557	0.0182	0.0843	0.0873	0.0251	0.0418	0.0891	0.01	0.035	0.0467	0.0329
B/Victoria	B/Brisbane/60/2008	0.0499	0.0167	0.015	0.0953	0.0874	0.0148	0.0535	0.0416	0.0826	0.0601	0.022	0.0619	0.009	0.0133	0.0625	0.0395
	B/Texas/02/2013	0.0438	0.0401	0.0597	0.0826	0.0758	0.0598	0.0808	0.0355	0.0417	0.0584	0.0352	0.0265	0.0161	0.0605	0.0413	0.0068
	B/Colorado/06/2017	0.0208	0.0243	0.0776	0.0468	0.0829	0.0805	0.0997	0.0134	0.0468	0.0319	0.0579	0.0797	0.0126	0.0907	0.0231	0.0395
Empty	VP40	0.0727	0.0854	0.0367	0.0244	0.0292	0.0646	0.0118	0.065	0.0161	0.0198	0.0669	0.0988	0.0306	0.0958	0.0011	0.0786

## Sheet: Figure 1A,Table S3
OD value in ELLA
Subtype	Strain Name	HP02A67
		Experiment#1												Experiment#2
		Concentration of mAb (mg/ml)												Concentration of mAb (mg/ml)
		50	12.5	3.125	0.78125	0.195312	0.0488281	0.012207	0.00305176	0.000762939	0.000190735	4.76837e-05	0	50	12.5	3.125	0.78125	0.195312	0.0488281	0.012207	0.00305176	0.000762939	0.000190735	4.76837e-05	0
H1N1pre2009	A/Puerto Rico/8/1934	2.2412	2.1787	2.2426	2.1911	2.339	2.0966	2.057	2.2908	2.2946	2.1132	2.0959	2.1464	2.2548	2.3322	2.1801	2.2589	2.2323	2.2617	2.2553	2.3532	2.2773	2.1925	2.3348	2.3191
	A/Brisbane/59/2007	1.9717	2.0187	2.003	1.9068	1.972	1.9049	2.1065	1.9204	2.077	2.1605	1.9946	2.0896	2.1956	2.0709	1.916	1.9427	1.9771	1.9796	2.0676	2.1911	2.0962	2.1591	2.0763	2.1283
H1N1pdm09	A/California/04/2009	2.3871	2.3654	2.3581	2.3396	2.3582	2.5467	2.3012	2.4835	2.4019	2.5751	2.5183	2.5378	2.3949	2.2143	2.395	2.3009	2.422	2.3044	2.3599	2.2365	2.3902	2.2307	2.2732	2.2026
	A/Yokohama/94/2014	2.1336	2.2395	2.1537	2.29	2.4097	2.3311	2.1397	2.158	2.4041	2.3108	2.3178	2.259	2.1598	2.0115	1.9769	2.1491	2.1552	2.056	2.1017	2.0967	2.0199	1.9736	1.8872	1.9024
	A/Isumi/UT-KK001-1/2018	1.6038	1.827	1.6336	1.7483	1.7019	1.7104	1.8556	1.8015	1.8248	1.7685	1.6264	1.8761	2.0358	1.7619	1.7471	1.8283	1.9007	1.978	1.9027	1.801	1.8142	1.8572	1.7648	2.0419
H5N1	A/Vietnam/1203/2004	1.7673	1.6627	1.7702	1.8343	1.7746	1.6295	1.7903	1.9064	1.7543	1.8071	1.744	1.7982	1.7194	1.6243	1.8114	1.6989	1.627	1.7866	1.6067	1.8316	1.7847	1.8858	1.6734	1.8296
H3N2	A/Hong Kong/1/1968	2.0868	2.0613	2.0276	1.9242	1.9707	2.1792	2.0656	2.049	2.076	2.0635	2.0762	1.9831	2.0074	1.8466	2.0805	1.82	1.9988	1.8686	2.0398	2.0037	1.8731	1.8181	1.9337	1.817
	A/England/261/1991	1.7935	1.9137	1.7183	1.7731	1.9203	1.9316	1.9717	1.8509	1.8724	1.7866	1.8304	1.8643	1.9894	1.9442	1.9555	2.0496	2.0176	1.8705	2.1014	2.0371	2.0148	1.977	2.028	2.1243
	A/Fujian/411/2002	2.3733	2.3965	2.3619	2.2186	2.423	2.2758	2.347	2.2153	2.4753	2.1946	2.4228	2.3738	2.3095	2.3206	2.3103	2.2136	2.397	2.3221	2.228	2.245	2.2171	2.217	2.4114	2.4339
	A/HongKong/4801/2014	2.1751	2.2372	2.1552	2.2322	2.1756	2.1564	2.169	2.103	2.0736	2.2713	2.0621	2.0183	2.0043	2.0782	2.2081	2.2079	1.9649	2.0177	1.9939	2.1462	2.2307	2.2144	2.0201	2.1657
H7N9	A/Anhui/1/2013	2.7298	2.7898	2.6626	2.8531	2.855	2.7671	2.6013	2.8319	2.8553	2.8778	2.6098	2.7071	2.6528	2.8122	2.6037	2.6673	2.6196	2.5972	2.6798	2.6178	2.5677	2.5467	2.6258	2.7492
B/Ancestral	B/Lee/1940	0.7068	0.6284	0.695	0.7082	0.6588	0.5695	0.6516	0.7449	0.461	0.6165	0.6747	0.6792	0.5003	0.6837	0.6704	0.5472	0.6589	0.587	0.6924	0.6093	0.6047	0.5017	0.6965	0.6088
	B/Yamagata/1/1973	0.3399	0.364	0.2634	0.471	0.4393	0.3513	0.3331	0.454	0.3862	0.1985	0.2499	0.3349	0.4076	0.3613	0.2373	0.4627	0.3586	0.4275	0.4205	0.4275	0.3821	0.3863	0.4291	0.381
B/Yamagata	B/Wisconsin/01/2010	1.899	2.097	2.0034	2.1077	1.908	1.9043	2.0342	2.0074	2.1307	1.9299	2.1223	2.0131	1.717	1.7619	1.7726	1.9398	1.851	1.7575	1.8579	1.9306	1.9099	1.9749	1.914	1.777
	B/Phuket/3073/2013	2.646	2.5492	2.6457	2.6064	2.5302	2.573	2.4981	2.6433	2.4886	2.6667	2.4537	2.6278	2.3689	2.4347	2.4458	2.6271	2.4476	2.5751	2.4807	2.5955	2.34	2.4167	2.5507	2.4002
B/Victoria	B/Brisbane/60/2008	1.9808	1.7122	1.742	1.7412	1.8506	1.7626	1.8454	1.8041	1.935	1.8563	1.8995	1.7365	2.286	2.2338	2.2681	2.0447	2.2461	2.2463	2.196	2.2341	2.2929	2.1543	2.2367	2.183
	B/Texas/02/2013	2.308	2.499	2.5369	2.5406	2.3957	2.4676	2.4774	2.4864	2.566	2.4103	2.5441	2.3794	2.314	2.337	2.3959	2.2578	2.255	2.3317	2.3308	2.1948	2.2232	2.2159	2.3642	2.4438
	B/Colorado/06/2017	1.5424	1.4365	1.3768	1.3042	1.2835	1.4857	1.364	1.3981	1.5136	1.4103	1.3313	1.5026	1.4015	1.519	1.5468	1.2988	1.4219	1.4161	1.4959	1.5581	1.3852	1.4904	1.5061	1.4555
Subtype	Strain Name	DA03E17
		Experiment#1												Experiment#2
		Concentration of mAb (mg/ml)												Concentration of mAb (mg/ml)
		50	12.5	3.125	0.78125	0.195312	0.0488281	0.012207	0.00305176	0.000762939	0.000190735	4.76837e-05	0	50	12.5	3.125	0.78125	0.195312	0.0488281	0.012207	0.00305176	0.000762939	0.000190735	4.76837e-05	0
H1N1pre2009	A/Puerto Rico/8/1934	0.0105	0.0175	0.1572	1.4351	1.8254	2.2727	2.2669	2.3889	2.2754	2.1053	2.2325	2.2036	0.0827	0.0768	0.1206	1.3663	1.8669	2.2028	2.2602	2.3093	2.2118	2.1808	2.3122	2.2093
	A/Brisbane/59/2007	0.0812	0.069	0.0699	0.0698	0.1237	1.2968	2.0232	2.2359	2.1816	2.0076	2.1428	2.0541	0.0849	0.0715	0.0709	0.0707	0.127	1.3427	2.0319	2.2314	2.2282	2.0524	2.1074	2.0613
H1N1pdm09	A/California/04/2009	0.0752	0.0672	0.0674	0.0644	0.0675	0.072	0.2287	1.6152	2.251	2.3137	2.4555	2.4283	0.0798	0.0671	0.0686	0.0666	0.0685	0.0727	0.2329	1.6253	2.2493	2.344	2.4174	2.3324
	A/Yokohama/94/2014	0.0607	0.0534	0.0998	0.1074	0.6888	1.96	2.2651	2.2937	1.8355	1.9169	2.2946	2.2738	0.0697	0.009	0.1558	0.2263	0.938	2.105	2.257	1.9056	2.0732	2.1753	2.1087	2.0211
	A/Isumi/UT-KK001-1/2018	0.0881	0.0935	0.3854	1.6852	1.8292	1.8009	1.7775	1.7859	1.818	1.8162	1.896	1.7504	0.0992	0.0073	0.444	1.6863	1.9751	1.8111	1.9003	1.8875	1.8523	1.7489	1.8438	1.895
H5N1	A/Vietnam/1203/2004	0.1049	0.1145	0.2116	0.0955	0.1298	0.0773	0.1577	0.7674	1.2929	1.5869	1.6068	1.7723	0.1045	0.1199	0.2041	0.0963	0.1302	0.0768	0.1567	0.7601	1.3312	1.6044	1.6169	1.74
H3N2	A/Hong Kong/1/1968	0.2668	1.2128	1.881	2.0273	2.133	2.0923	2.0686	1.9699	2.277	2.089	2.044	2.0306	0.2115	1.3833	1.9422	1.9665	2.113	2.0329	2.0636	2.0376	2.044	2.0996	1.7563	1.9474
	A/England/261/1991	0.8372	2.0075	2.1874	2.1527	2.0323	1.8529	2.1375	1.8865	2.0646	2.1945	1.8624	1.8628	0.873	1.969	1.9361	2.2297	2.2244	2.1758	2.1285	2.0118	2.0904	2.0633	2.0592	1.9766
	A/Fujian/411/2002	0.1135	0.0619	0.0652	0.0762	0.3681	1.7585	2.1484	2.1748	2.2827	2.2114	2.2969	2.3273	0.1139	0.0626	0.0663	0.0771	0.3786	1.7637	2.1717	2.1896	2.2225	2.2433	2.2734	2.3177
	A/HongKong/4801/2014	0.0864	0.093	0.3223	1.5932	2.3355	2.4101	2.464	2.43	2.524	2.532	2.3695	2.1591	0.0889	0.0936	0.3336	1.6369	2.3154	2.379	2.4861	2.3603	2.5034	2.5086	2.2947	2.1035
H7N9	A/Anhui/1/2013	1.0625	1.7545	2.5724	2.5741	2.5643	2.5375	2.7801	2.7421	2.7046	2.8348	2.6424	2.7278	1.1038	1.7382	2.4743	2.5776	2.5302	2.4973	2.7545	2.7042	2.6418	2.7954	2.6017	2.664
B/Ancestral	B/Lee/1940	0.1919	0.3252	0.4527	0.4876	0.5476	0.546	0.5627	0.5798	0.5693	0.5428	0.5862	0.5971	0.1865	0.3445	0.469	0.5118	0.5429	0.5439	0.5687	0.5887	0.5732	0.56	0.587	0.6005
	B/Yamagata/1/1973	0.0648	0.0829	0.0713	0.0875	0.0919	0.1405	0.2806	0.2504	0.319	0.3047	0.322	0.3254	0.066	0.0862	0.0732	0.0909	0.0969	0.1452	0.2907	0.2651	0.3204	0.3105	0.3245	0.3399
B/Yamagata	B/Wisconsin/01/2010	0.0767	0.9848	2.0615	1.9596	2.2282	2.2195	2.0414	2.0975	1.9337	1.861	2.1809	2.0163	0.0566	0.8251	2.2032	2.216	2.0098	2.2119	2.2684	1.9243	2.201	2.0262	2.0286	1.8292
	B/Phuket/3073/2013	0.0736	0.1062	0.2224	0.8913	2.162	2.6593	2.4386	2.8089	2.6715	2.6962	2.655	2.5884	0.074	0.1106	0.2308	0.9179	2.1495	2.6312	2.4376	2.7484	2.6686	2.7214	2.588	2.4859
B/Victoria	B/Brisbane/60/2008	0.0625	0.0232	0.9045	2.1308	1.9781	1.9001	2.2885	2.2275	1.9853	1.8189	1.8228	1.8584	0.0456	0.0092	0.7821	2.1578	1.8249	1.9763	1.9739	2.1829	1.93	1.9252	2.2947	2.1441
	B/Texas/02/2013	0.0961	0.0805	0.1014	0.1906	0.5967	1.4455	1.8784	2.2764	2.1007	2.1631	2.1964	2.4257	0.1012	0.0816	0.1024	0.1956	0.6084	1.4647	1.8921	2.2041	2.0884	2.1057	2.151	2.3194
	B/Colorado/06/2017	0.0708	0.0683	0.107	0.2419	0.6593	0.9995	1.2891	1.3536	1.3241	1.3276	1.3112	1.4212	0.0716	0.0685	0.1081	0.2469	0.6529	1.0435	1.275	1.3363	1.3653	1.2714	1.3515	1.4329
Subtype	Strain Name	DA05A30
		Experiment#1												Experiment#2
		Concentration of mAb (mg/ml)												Concentration of mAb (mg/ml)
		50	12.5	3.125	0.78125	0.195312	0.0488281	0.012207	0.00305176	0.000762939	0.000190735	4.76837e-05	0	50	12.5	3.125	0.78125	0.195312	0.0488281	0.012207	0.00305176	0.000762939	0.000190735	4.76837e-05	0
H1N1pre2009	A/Puerto Rico/8/1934	2.3532	2.2786	2.3417	2.3573	2.1701	2.2677	2.2356	2.2224	2.3899	2.1419	2.3647	2.2293	1.9918	1.995	1.8716	1.8491	2.0791	1.981	1.8534	1.9528	2.0177	2.0255	1.8105	2.0375
	A/Brisbane/59/2007	2.019	2.0185	1.893	2.0006	1.8805	1.8202	1.9619	2.0204	1.9786	2.071	1.9355	1.9654	1.9341	2.0246	1.9961	2.0064	1.8379	2.0874	2.0711	1.9295	1.9066	1.9108	1.8184	1.897
H1N1pdm09	A/California/04/2009	2.1192	2.3152	2.252	2.1711	2.2792	2.2834	2.0857	2.3762	2.3045	2.3645	2.2336	2.1681	2.3531	2.1788	2.2602	2.248	2.2044	2.2347	2.3459	2.3167	2.2717	2.3887	2.3159	2.1775
	A/Yokohama/94/2014	1.9279	2	1.9246	2.0414	1.7923	2.0408	1.9698	1.9717	2.0472	1.8583	1.9195	1.9172	2.1672	2.0305	1.9617	2.1037	1.9836	2.1372	2.2237	2.1372	1.9769	2.124	2.1613	2.0733
	A/Isumi/UT-KK001-1/2018	2.23	2.2385	2.0759	2.1545	2.275	2.1873	2.1565	2.0795	2.2517	2.2461	2.2117	2.1115	2.0706	1.8858	2.0823	1.9035	1.9501	1.923	2.0389	1.8536	1.9115	2.1024	2.0255	1.9767
H5N1	A/Vietnam/1203/2004	1.804	1.8057	1.5692	1.7339	1.5475	1.7007	1.7576	1.6473	1.65	1.7132	1.6678	1.6333	1.5766	1.7418	1.6678	1.6465	1.5644	1.6441	1.5748	1.6609	1.6972	1.5812	1.8265	1.7376
H3N2	A/Hong Kong/1/1968	2.0692	1.9711	2.2236	2.0914	2.1468	2.1862	2.123	2.1258	2.2283	1.9786	2.057	2.179	2.2788	2.2398	2.1338	2.3304	2.3104	2.1965	2.1143	2.3113	2.2792	2.3002	2.056	2.1982
	A/England/261/1991	1.9777	2.102	1.9723	2.16	1.9468	1.9979	1.9534	1.9883	2.0729	2.1221	1.9906	1.9922	2.0626	1.9492	1.9749	2.198	1.9638	1.9408	2.0747	2.2015	2.1554	2.0958	2.0311	2.1097
	A/Fujian/411/2002	1.8708	1.8966	1.9759	2.0154	1.84	1.9136	2.0888	1.9819	1.8719	2.0913	2.0774	1.8413	1.8537	2.0343	1.8274	1.9608	1.9123	2.0418	2.0548	2.0875	1.8981	2.0637	2.0676	1.9001
	A/HongKong/4801/2014	2.2431	2.18	2.2244	2.2511	2.2869	2.0551	2.2402	2.2215	2.19	2.0467	2.0018	2.0363	2.2407	2.19	2.1926	2.1253	2.088	2.0685	2.0329	2.1508	2.1785	2.2175	2.1182	2.236
H7N9	A/Anhui/1/2013	2.7638	2.6849	2.7053	2.7128	2.7841	2.605	2.6349	2.6372	2.8521	2.7626	2.8432	2.7349	2.8963	2.8395	2.8682	2.81	2.8891	2.9369	2.7982	2.6645	2.693	2.7978	2.945	2.6689
B/Ancestral	B/Lee/1940	0.6728	0.484	0.4588	0.7463	0.6615	0.6921	0.7056	0.7451	0.4888	0.709	0.7095	0.524	0.607	0.6214	0.6019	0.7185	0.4652	0.7564	0.5609	0.5401	0.6006	0.7469	0.7244	0.7384
	B/Yamagata/1/1973	0.1455	0.2683	0.1083	0.275	0.1592	0.1968	0.1963	0.1455	0.3342	0.3357	0.2779	0.1023	0.0983	0.345	0.2946	0.093	0.2096	0.2089	0.2575	0.2222	0.2347	0.2783	0.1923	0.1028
B/Yamagata	B/Wisconsin/01/2010	2.2096	2.2721	2.2585	2.2302	2.0298	1.9821	2.1798	2.0326	2.1805	2.0237	2.1688	2.1746	2.2194	2.2068	2.1312	2.2659	2.0959	2.0727	2.3227	2.1996	2.2079	2.3369	2.0466	2.196
	B/Phuket/3073/2013	2.2334	2.3544	2.3381	2.4668	2.2442	2.3631	2.4081	2.2839	2.3218	2.2084	2.2783	2.221	2.4196	2.4019	2.2381	2.4551	2.3856	2.239	2.2483	2.2063	2.2814	2.229	2.4646	2.4969
B/Victoria	B/Brisbane/60/2008	2.2631	2.1958	2.2047	2.3834	2.3669	2.1622	2.1523	2.3483	2.2379	2.172	2.3501	2.2356	2.0535	1.8794	1.8708	2.0934	1.963	2.0784	1.967	1.8944	1.9937	2.0641	1.9871	2.028
	B/Texas/02/2013	2.2443	2.3071	2.3491	2.235	2.1973	2.3394	2.2569	2.1385	2.2749	2.3081	2.1437	2.1067	2.316	2.2518	2.1874	2.0796	2.0902	2.1809	2.1452	2.142	2.1888	2.2625	2.1626	2.141
	B/Colorado/06/2017	1.3003	1.5877	1.4038	1.4928	1.3477	1.4543	1.342	1.5043	1.5271	1.3085	1.516	1.3105	1.5011	1.5594	1.5801	1.6146	1.4849	1.5271	1.5323	1.5726	1.3993	1.3757	1.6071	1.3968
Subtype	Strain Name	1G01
		Experiment#1												Experiment#2
		Concentration of mAb (mg/ml)												Concentration of mAb (mg/ml)
		50	12.5	3.125	0.78125	0.195312	0.0488281	0.012207	0.00305176	0.000762939	0.000190735	4.76837e-05	0	50	12.5	3.125	0.78125	0.195312	0.0488281	0.012207	0.00305176	0.000762939	0.000190735	4.76837e-05	0
H1N1pre2009	A/Puerto Rico/8/1934	1.9213	2.2459	2.1123	2.2803	2.0023	1.9273	2.1391	2.2195	2.0833	1.8795	2.297	2.2792	2.2275	2.2763	2.1868	2.1061	1.9397	2.2469	2.116	2.237	2.1955	2.1615	1.9407	1.9575
	A/Brisbane/59/2007	0.0644	0.0629	0.0686	0.0701	0.1227	0.9392	1.8724	1.9172	1.9515	2.0054	1.9112	1.9405	0.0651	0.0635	0.069	0.0704	0.1224	0.9288	1.8038	1.9253	1.9466	2.001	1.9153	1.9402
H1N1pdm09	A/California/04/2009	0.0617	0.0686	0.0622	0.0802	0.0758	0.192	1.08	2.0899	2.1714	2.0384	2.1857	2.2332	0.0611	0.0688	0.0626	0.0802	0.077	0.1981	1.1147	2.0744	2.1896	2.0861	2.1758	2.2577
	A/Yokohama/94/2014	0.0361	0.0696	0.9268	2.0807	2.1544	2.2335	1.9474	1.8424	1.8758	2.2256	1.8963	1.9227	0.0367	0.0679	0.8944	2.2263	2.2194	2.2907	2.2592	1.9736	2.0721	1.9115	2.2357	2.1037
	A/Isumi/UT-KK001-1/2018	0.027	0.0912	0.0701	0.8274	1.8182	1.8548	1.9718	2.1539	1.8231	2.278	1.8448	2.1464	0.0992	0.0685	0.0834	0.6306	1.8851	1.8985	1.9415	2.1769	2.1174	2.1325	1.8441	1.9807
H5N1	A/Vietnam/1203/2004	0.058	0.0633	0.0608	0.0661	0.0659	0.0941	0.2622	1.0076	1.4907	1.5759	1.5212	1.6748	0.0589	0.0642	0.0613	0.067	0.0669	0.0954	0.2696	1.019	1.4786	1.5906	1.5402	1.6797
H3N2	A/Hong Kong/1/1968	0.0822	0.0715	0.0769	0.5505	1.5267	1.9455	1.9872	2.01	1.9107	2.0371	1.8787	2.0877	0.0819	0.0466	0.0937	0.5371	1.5444	1.8879	1.8531	2.2407	1.8187	1.945	1.983	2.1804
	A/England/261/1991	0.0797	0.0044	0.0232	0.2599	1.2224	1.8269	2.2825	1.8739	2.1987	1.847	2.1133	2.0218	0.0008	0.0276	0.0378	0.1238	1.1502	1.8406	1.8335	1.8268	2.0939	1.8336	1.8543	2.0711
	A/Fujian/411/2002	0.0632	0.0684	0.0808	0.2625	1.1313	1.5301	1.6186	1.6344	1.7078	1.6564	1.622	1.9747	0.0642	0.0687	0.0802	0.2564	1.0996	1.5611	1.6308	1.6761	1.6934	1.6674	1.5963	1.9723
	A/HongKong/4801/2014	0.0775	0.0825	0.0662	0.4527	1.6212	1.9062	1.9679	2.0347	2.0148	1.8741	2.0443	2.1406	0.0783	0.0826	0.067	0.4594	1.5919	1.9411	1.997	2.0367	1.9933	1.9061	2.0333	2.1183
H7N9	A/Anhui/1/2013	0.0771	0.0738	0.15	1.3599	2.4604	2.6047	2.5578	2.566	2.6852	2.5912	2.6264	2.7488	0.0781	0.0745	0.1507	1.3603	2.4825	2.5448	2.5737	2.5517	2.6566	2.6344	2.6235	2.8054
B/Ancestral	B/Lee/1940	0.0709	0.0745	0.0854	0.1504	0.2254	0.4172	0.4859	0.5601	0.5812	0.5812	0.5855	0.6	0.0718	0.0739	0.0868	0.1543	0.2401	0.429	0.4953	0.5654	0.5937	0.6034	0.595	0.6069
	B/Yamagata/1/1973	0.07	0.0779	0.0753	0.1036	0.1572	0.2247	0.2738	0.3368	0.3227	0.3396	0.3238	0.2295	0.0725	0.0778	0.077	0.1076	0.161	0.2255	0.2845	0.3379	0.3228	0.3295	0.3285	0.2198
B/Yamagata	B/Wisconsin/01/2010	0.9696	2.153	2.145	1.9547	2.1583	1.9804	2.2516	1.8152	1.92	1.939	1.9355	2.124	0.8117	2.0368	2.2134	1.9139	2.0855	1.8387	1.8962	2.0038	1.9262	2.1893	1.9334	2.1872
	B/Phuket/3073/2013	2.3296	2.4393	2.2802	2.2493	2.336	2.3382	2.2613	2.3613	2.6056	2.4025	2.3775	2.3522	2.399	2.438	2.2429	2.3077	2.3744	2.3836	2.2468	2.3984	2.5429	2.401	2.3788	2.3557
B/Victoria	B/Brisbane/60/2008	0.1418	1.2776	2.2353	2.1737	2.146	1.9613	2.0543	2.2792	2.2236	1.9002	2.1593	2.2804	0.1746	1.1697	1.9993	1.9762	2.1874	2.0676	1.8794	1.967	2.2934	2.2705	1.952	2.0014
	B/Texas/02/2013	2.0835	2.1862	2.0878	2.0915	2.1203	2.0902	2.0649	2.1439	2.2845	2.165	2.2002	2.2275	2.1717	2.192	2.1557	2.1209	2.1444	2.1037	2.0531	2.1722	2.2914	2.1715	2.2252	2.2224
	B/Colorado/06/2017	0.075	0.0701	0.0729	0.0937	0.1508	0.3871	0.8966	1.1372	1.2813	1.3309	1.3066	1.4389	0.0766	0.0712	0.0731	0.0955	0.1563	0.4321	0.9134	1.1709	1.3239	1.3628	1.3536	1.4833
Subtype	Strain Name	1430E3/9
		Experiment#1												Experiment#2
		Concentration of mAb (mg/ml)												Concentration of mAb (mg/ml)
		50	12.5	3.125	0.78125	0.195312	0.0488281	0.012207	0.00305176	0.000762939	0.000190735	4.76837e-05	0	50	12.5	3.125	0.78125	0.195312	0.0488281	0.012207	0.00305176	0.000762939	0.000190735	4.76837e-05	0
H1N1pre2009	A/Puerto Rico/8/1934	2.154	2.1667	2.1269	2.0798	2.3509	2.3335	2.1886	2.3005	2.0863	2.2421	2.1946	2.0753	2.0669	2.3326	2.304	2.14	2.1537	2.3528	2.2626	2.2566	2.3435	2.2437	2.2025	2.1811
	A/Brisbane/59/2007	2.0186	2.1496	2.1629	2.0625	1.9871	1.914	2.0143	1.9096	2.0567	2.0855	2.1541	2.035	1.9225	1.9889	2.0156	2.0809	2.1083	2.0035	1.956	2.2089	1.9715	2.1155	2.1572	2.0544
H1N1pdm09	A/California/04/2009	2.4111	2.5483	2.3202	2.5597	2.5233	2.4915	2.3048	2.4219	2.5491	2.2903	2.2823	2.5247	2.3295	2.2269	2.3022	2.4714	2.3581	2.4214	2.3877	2.2321	2.2004	2.3825	2.2242	2.4698
	A/Yokohama/94/2014	2.4016	2.1526	2.3615	2.1906	2.2509	2.4049	2.2541	2.2768	2.3494	2.1934	2.3222	2.1698	1.9195	2.068	1.9713	2.0617	2.049	1.8744	2.1081	2.0834	1.9967	1.9899	2.1406	1.8878
	A/Isumi/UT-KK001-1/2018	1.7103	1.6011	1.8679	1.8858	1.771	1.6631	1.8043	1.6769	1.8707	1.8613	1.8546	1.6304	2.0215	1.9741	1.9209	1.7969	1.8326	2.0081	1.9511	2.0197	2.043	1.8101	1.8838	1.9889
H5N1	A/Vietnam/1203/2004	1.7674	1.8444	1.7044	1.87	1.8701	1.8142	1.8549	1.6714	1.8829	1.7934	1.7481	1.9086	1.7786	1.5973	1.7937	1.6595	1.7747	1.7541	1.7722	1.8378	1.7527	1.851	1.709	1.6251
H3N2	A/Hong Kong/1/1968	2.0478	2.1341	1.8836	2.0327	2.1586	2.1303	2.0779	2.1749	1.8894	2.0079	1.9368	2.1606	1.9034	1.9433	1.9716	2.0938	1.9754	1.8239	1.8098	1.9821	1.8886	1.9226	2.0708	1.9023
	A/England/261/1991	1.7297	1.9488	1.8865	1.9735	1.867	1.8828	1.8846	1.931	1.8244	1.819	1.9657	1.9977	1.9237	2.0344	1.88	2.0774	2.0585	1.8998	2.0029	1.9401	1.8574	2.1111	1.8403	1.9139
	A/Fujian/411/2002	2.284	2.2192	2.3535	2.3866	2.3464	2.2647	2.4135	2.2673	2.2463	2.4086	2.2464	2.1905	2.4324	2.4674	2.4528	2.2303	2.3314	2.2569	2.3726	2.1742	2.3641	2.4572	2.1717	2.4011
	A/HongKong/4801/2014	2.0413	2.0458	2.2448	2.0601	2.1803	2.288	2.0198	2.2744	2.0358	2.1154	2.1653	2.1163	2.086	2.015	1.9603	1.9804	2.2438	2.1228	2.1404	2.1535	1.9907	1.9666	2.1926	1.9991
H7N9	A/Anhui/1/2013	2.5924	2.8743	2.6617	2.7195	2.7086	2.5923	2.8098	2.6565	2.8652	2.6642	2.7528	2.6624	2.6951	2.5789	2.6226	2.7508	2.5464	2.5196	2.765	2.7449	2.6724	2.7392	2.75	2.6147
B/Ancestral	B/Lee/1940	0.4554	0.5048	0.6409	0.46	0.5617	0.6539	0.7009	0.4851	0.7391	0.4648	0.5567	0.7106	0.6637	0.4983	0.5064	0.5918	0.5899	0.4974	0.6378	0.6635	0.5336	0.7239	0.521	0.479
	B/Yamagata/1/1973	0.2963	0.3985	0.3081	0.2164	0.2793	0.3055	0.2171	0.3145	0.2665	0.4172	0.3452	0.2975	0.3204	0.4108	0.1978	0.2749	0.4007	0.4724	0.3308	0.4605	0.3355	0.226	0.4081	0.436
B/Yamagata	B/Wisconsin/01/2010	2.0182	1.9577	2.1421	2.109	1.9306	2.1623	2.1049	2.1314	2.0918	1.9088	2.1531	1.9357	1.9171	1.9495	1.8789	1.8598	1.8958	1.7248	1.7286	1.7423	1.9477	1.6825	1.897	1.8248
	B/Phuket/3073/2013	2.7126	2.4543	2.6318	2.5219	2.4925	2.5504	2.7002	2.4554	2.4828	2.7045	2.6959	2.712	2.5138	2.3519	2.606	2.4329	2.5199	2.4314	2.3675	2.3567	2.4042	2.6269	2.4939	2.6305
B/Victoria	B/Brisbane/60/2008	1.823	1.8086	1.9615	1.7162	2.0068	1.8551	1.8592	1.7761	1.9701	1.876	1.8023	1.9797	2.2596	2.0148	2.1448	2.1632	2.1833	2.2697	2.2044	2.183	2.1423	2.2416	2.1317	2.2527
	B/Texas/02/2013	2.2992	2.4789	2.5185	2.3497	2.4583	2.4266	2.4953	2.4921	2.5667	2.3754	2.4648	2.4057	2.4559	2.4188	2.3126	2.1951	2.4067	2.3622	2.2411	2.3603	2.2539	2.3449	2.1841	2.1853
	B/Colorado/06/2017	1.4292	1.4059	1.3842	1.4168	1.4789	1.4334	1.3686	1.3621	1.3148	1.5093	1.291	1.3168	1.5182	1.3818	1.3005	1.5587	1.346	1.5649	1.3773	1.4734	1.5443	1.5174	1.5707	1.568

## Sheet: Figure 1A,Table S4
IC50 value (μg/ml) of neutralization activity against influenza A or B virus.
Subtype	Virus isolate tested	HP02A67	DA03E17	DA05A30	1G01	1430E3/9	F3A19
A/H1N1pre2009	A/Puerto Rico/8/34	>50	8.84	>50	>50	>50	-
	A/Brisbane/59/2007	>50	6.25	>50	4.96	>50	-
A/H1N1pdm09	A/California/04/2009	>50	4.96	>50	1.56	>50	-
	A/Yokohama/94/2015	>50	6.25	>50	8.84	>50	-
	A/Isumi/UT-KK001-1/2018	>50	4.96	>50	4.42	>50	-
A/H5N1	A/Vietnam/1203/2004	>50	15.7	>50	0.984	>50	-
A/H3N2	A/Hong Kong/1/68	>50	19.8	>50	6.25	>50	-
	A/England/261/91	>50	>50	>50	4.42	>50	-
	A/Fujian/411/2002	>50	1.24	>50	1.1	>50	-
	A/Hong Kong/4801/2014	>50	8.84	>50	1.24	>50	-
A/H7N9	A/Anhui/1/2013	>50	3.94	>50	3.94	>50	-
B/Ancestral-lineage	B/Lee/40	>50	>50	>50	35.4	-	>50
	B/Yamagata/1/73	>50	15.8	>50	17.7	-	>50
B/Yamagata-lineage	B/Wisconsin/01/2010	>50	>50	>50	>50	-	>50
	B/Phuket/3073/2013	>50	8.84	>50	>50	-	>50
B/Victoria-lineage	B/Brisbane/60/2008	>50	12.5	>50	>50	-	>50
	B/Texas/02/2013	>50	15.6	>50	>50	-	>50
	B/Colorado/06/2017	>50	9.92	>50	31.5	-	>50

## Sheet: Figure 2A,S2
Survivial rate (%)																			Weight change (%)
			Days post infection																				Days post infection
Challenge virus	Clone	mg/kg	0	1	2	3	4	5	6	7	8	9	10	11	12	13	14		Challenge virus	Clone	mg/kg		0	1	2	3	4	5	6	7	8	9	10	11	12	13	14
A/H1N1pdm	DA03E17	10	100	100	100	100	100	100	100	100	100	100	100	100	100	100	100		A/H1N1pdm	DA03E17	10	Average	100	97.7652	92.9946	84.9722	86.4291	89.0269	93.5934	97.5381	101.518	102.075	105.03	105.64	110.358	106.165	106.165
		2	100	100	100	100	100	75	75	75	75	75	75	75	75	75	75					STDEV	0	1.78428	2.32025	1.8146	2.59909	4.44208	3.8768	3.59571	3.88666	5.41004	4.56324	4.18269	4.69901	5.60926	5.60926
		0.4	100	100	100	100	0	0	0	0	0	0	0	0	0	0	0				2	Average	100	99.6091	92.5867	81.028	77.91	80.9874	84.337	89.0259	95.4949	99.8083	101.836	104.27	108.12	105.999	105.999
	1G01	10	100	100	100	100	100	75	75	75	75	75	75	75	75	75	75					STDEV	0	1.65443	2.35222	1.68811	3.12488	3.98442	3.71122	2.78768	0.196998	1.06839	1.63534	1.78628	2.36308	1.20361	1.20361
		2	100	100	100	100	25	25	25	25	25	25	25	25	25	25	25				0.4	Average	100	95.6159	89.682	79.1226
		0.4	100	100	100	100	50	0	0	0	0	0	0	0	0	0	0					STDEV	0	1.02416	1.15628	1.07825
	1430E3/9	10	100	100	100	100	25	0	0	0	0	0	0	0	0	0	0			1G01	10	Average	100	97.4973	91.6854	81.7085	79.3301	87.004	90.6519	93.4187	100.392	102.039	103.156	106.469	107.242	104.165	104.165
		2	100	100	100	100	50	25	0	0	0	0	0	0	0	0	0					STDEV	0	1.55463	3.6589	3.14926	3.93246	4.06045	3.96501	6.25535	3.63457	4.53106	4.54399	5.37749	2.98575	3.36253	3.36253
		0.4	100	100	100	100	25	0	0	0	0	0	0	0	0	0	0				2	Average	100	98.1951	90.5384	78.9743	77.2342	76.6387	77.0769	81.2763	85.1089	93.0822	93.4444	96.2135	95.9039	97.6445	97.6445
A/H3N2	DA03E17	10	100	100	100	100	100	50	25	25	25	25	25	25	25	25	25					STDEV	0	1.33596	0.683328	1.42101	0.164672	0.272157	0.788295	0.986777	0.709194	1.2366	1.45491	2.50597	1.92117	0.686445	0.686445
		2	100	100	100	100	100	100	100	100	100	100	100	100	100	100	100				0.4	Average	100	99.8564	93.6722	81.9114	76.2361
		0.4	100	100	100	100	75	0	0	0	0	0	0	0	0	0	0					STDEV	0	2.71626	2.2217	1.5884	1.52339
	1G01	10	100	100	100	100	100	100	100	100	100	100	100	100	100	100	100			1430E3/9	10	Average	100	98.2701	92.202	81.3358	76.295
		2	100	100	100	100	100	100	100	100	100	100	100	100	100	100	100					STDEV	0	1.44407	1.9817	0.852492
		0.4	100	100	100	100	100	50	0	0	0	0	0	0	0	0	0				2	Average	100	97.7204	91.7385	80.5762	76.4867	75.261
	1430E3/9	10	100	100	100	100	100	25	0	0	0	0	0	0	0	0	0					STDEV	0	2.39588	2.62067	1.79032	0.183413
		2	100	100	100	100	75	0	0	0	0	0	0	0	0	0	0				0.4	Average	100	98.0659	92.3709	82.5008	75.3695
		0.4	100	100	100	100	50	0	0	0	0	0	0	0	0	0	0					STDEV	0	1.96848	1.52075	2.8162	0.0319981
A/H5N1	DA03E17	10	100	100	100	100	100	100	100	100	75	75	75	75	75	75	75		A/H3N2	DA03E17	10	Average	100	99.0108	91.1536	82.2059	77.9482	82.9525	94.3305	98.3715	100.905	104.162	106.876	107.6	105.73	105.489	105.489
		2	100	100	100	100	100	100	100	100	75	50	50	25	25	25	25					STDEV	0	0.971823	1.93169	1.20848	3.77825	10.1201
		0.4	100	100	100	100	100	100	100	100	75	25	25	25	25	25	25				2	Average	100	97.4857	94.4983	83.922	79.7021	78.4205	79.0894	82.2903	89.4998	94.6466	97.3775	101.475	102.797	102.212	102.212
	1G01	10	100	100	100	100	100	100	100	100	100	100	50	25	25	25	25					STDEV	0	1.40432	1.57098	2.60114	1.64432	0.942734	0.901105	3.01943	4.11526	3.11053	2.4621	0.9971	1.29048	0.865272	0.865272
		2	100	100	100	100	100	100	100	100	50	25	0	0	0	0	0				0.4	Average	100	98.5272	90.5322	82.4606	75.8761
		0.4	100	100	100	100	100	100	100	100	50	25	25	25	25	25	25					STDEV	0	2.365	3.12682	1.71997	0.871693
	1430E3/9	10	100	100	100	100	100	100	100	50	50	0	0	0	0	0	0			1G01	10	Average	100	99.0047	99.1086	95.2738	94.9643	98.2649	100.722	102.575	105.364	107.471	108.351	106.722	110.244	105.904	105.904
		2	100	100	100	100	100	100	75	50	50	0	0	0	0	0	0					STDEV	0	1.80199	0.786157	2.43331	3.9324	2.52738	2.75444	3.73861	3.79648	3.69802	4.32434	3.52156	2.71531	3.02498	3.02498
		0.4	100	100	100	100	100	100	100	100	25	0	0	0	0	0	0				2	Average	100	96.8125	92.5968	86.5855	84.6862	86.0391	85.7227	90.4186	96.39	100.117	100.68	103.335	103.572	103.159	103.159
A/H7N9	DA03E17	10	100	100	100	100	100	75	50	25	25	25	25	25	25	25	25					STDEV	0	1.77191	2.77115	3.47582	5.54677	6.74881	6.38179	4.53473	2.77578	3.84467	4.76983	4.55525	4.54234	3.33385	3.33385
		2	100	100	100	100	100	75	0	0	0	0	0	0	0	0	0				0.4	Average	100	98.9506	93.4494	84.9482	78.5649	76.2602
		0.4	100	100	100	100	25	25	25	0	0	0	0	0	0	0	0					STDEV	0	3.00236	3.05885	1.29409	2.26475	0.445436
	1G01	10	100	100	100	100	100	25	0	0	0	0	0	0	0	0	0			1430E3/9	10	Average	100	100.688	94.5581	85.1346	78.022	75.9621
		2	100	100	100	100	100	25	25	25	25	25	25	25	25	25	25					STDEV	0	2.40378	1.58686	3.22674	2.35174
		0.4	100	100	100	100	100	50	0	0	0	0	0	0	0	0	0				2	Average	100	101.061	93.3633	83.696	78.2195
	1430E3/9	10	100	100	100	100	75	50	0	0	0	0	0	0	0	0	0					STDEV	0	1.35264	2.65091	4.41186	2.76534
		2	100	100	100	100	100	75	75	50	50	50	50	50	50	50	50				0.4	Average	100	95.6786	91.2941	80.909	76.2423
		0.4	100	100	100	100	50	25	25	25	25	25	25	25	25	25	25					STDEV	0	1.10239	2.6277	3.15444	1.51959
B/Yamagata	DA03E17	10	100	100	100	100	100	100	100	100	75	75	75	75	75	75	75		A/H5N1	DA03E17	10	Average	100	99.5696	99.2742	100.125	100.377	100.809	100.534	100.911	100.906	103.921	104.865	105.984	107.482	108.784	108.784
		2	100	100	100	100	100	100	100	100	75	75	75	75	75	75	75					STDEV	0	1.26378	1.90304	1.93883	4.16317	3.6627	2.75742	6.91428	6.66171	1.10157	1.43832	2.33839	2.60998	3.91978	3.91978
		0.4	100	100	100	100	100	100	100	100	25	0	0	0	0	0	0				2	Average	100	98.2463	99.0646	99.4652	97.156	97.8283	97.3909	92.9868	89.6824	90.0458	91.9567	98.3516	100	102.747	102.747
	1G01	10	100	100	100	100	100	100	100	100	100	100	100	100	100	100	100					STDEV	0	1.96718	2.47168	2.25569	3.62246	4.58133	2.99332	4.07392	4.60997	2.42178	8.26685
		2	100	100	100	100	100	100	100	100	50	50	50	50	50	50	50				0.4	Average	100	98.9167	99.278	98.2275	94.9533	94.7181	95.1818	88.115	82.7844	83.432	84.0237	84.6154	91.716	93.4911	93.4911
		0.4	100	100	100	100	100	100	100	75	50	25	25	25	25	25	25					STDEV	0	3.95041	2.79646	1.18743	3.05202	5.31041	4.11655	5.74482	5.34472
	1430E3/9	10	100	100	100	100	100	100	100	100	0	0	0	0	0	0	0			1G01	10	Average	100	100.928	99.4592	103.213	102.844	103.768	104.875	104.02	96.7867	89.4885	90.7005	104.396	106.593	107.692	107.692
		2	100	100	100	100	100	100	100	25	0	0	0	0	0	0	0					STDEV	0	1.01635	0.448831	3.79853	1.77576	0.815342	3.35044	0.446781	1.8151	8.92747	19.3678
		0.4	100	100	100	100	100	100	100	50	0	0	0	0	0	0	0				2	Average	100	99.8764	98.417	98.5362	94.5127	91.2176	90.428	85.8776	85.7045	87.0647
																						STDEV	0	0.897301	1.19002	1.69088	3.45597	5.20213	3.90997	9.36259	12.4774
																					0.4	Average	100	98.2939	99.2517	99.3	96.6729	92.6532	90.4832	84.5988	80.2984	81.7259	87.8173	93.9086	94.9239	97.4619	97.4619
																						STDEV	0	2.85323	2.83577	2.92771	1.44691	5.03785	4.02936	4.72848	3.00637
																				1430E3/9	10	Average	100	98.7913	97.5939	97.2325	91.4514	85.3991	84.0762	84.6818	77.0749
																						STDEV	0	1.5702	2.35024	1.93115	2.73073	2.80918	6.35735	0.797796	0.809161
																					2	Average	100	99.8802	100.298	99.1564	92.3755	90.1025	90.4649	89.1721	83.1818
																						STDEV	0	2.82406	2.5213	2.20682	4.3674	5.25301	7.03135	0.849446	4.49977
																					0.4	Average	100	99.2782	100.172	100.313	96.5435	95.8395	90.8415	85.1218	77.6042
																						STDEV	0	1.80741	1.50087	1.56266	5.92874	6.44965	1.5386	3.99941
																			A/H7N9	DA03E17	10	Average	100	100.75	89.271	85.1414	81.6631	80.9104	78.1566	86.3636	90.9091	95.4545	97.9798	96.9697	98.4848	100	100
																						STDEV	0	1.40286	2.13841	2.56052	3.95205	3.45175	4.46406
																					2	Average	100	101.096	92.1904	82.8221	78.5181	75.8762
																						STDEV	0	1.61016	2.43983	2.80872	1.32106	0.814288
																					0.4	Average	100	98.2175	87.2821	77.9516	77.2973	76.7568	75.6757
																						STDEV	0	2.03358	0.742648	1.52745
																				1G01	10	Average	100	99.6845	90.0581	81.821	78.2022	76.3736
																						STDEV	0	1.07186	2.77256	2.232	1.20253
																					2	Average	100	99.7318	91.0053	82.5354	77.0673	83.4254	83.4254	86.1878	93.9227	97.2376	98.895	100	104.972	107.735	107.735
																						STDEV	0	2.08816	3.79475	3.97029	3.13461
																					0.4	Average	100	98.0385	89.6452	80.3473	78.0168	76.8817
																						STDEV	0	2.65488	3.2525	2.11777	0.701725	0.76033
																				1430E3/9	10	Average	100	100.464	91.2622	83.7325	78.4296	76.0256
																						STDEV	0	1.92571	3.88585	1.04902	1.84245	0.906547
																					2	Average	100	99.0733	89.2415	84.0188	79.9853	78.5744	78.4101	77.9793	80.3109	84.1969	91.1917	94.5596	98.9637	102.85	102.85
																						STDEV	0	2.7604	3.07608	2.76172	3.41852	1.97159	2.65923	3.29739	2.19826	0.366377	2.93101	1.83188	3.66377	4.03014	4.03014
																					0.4	Average	100	97.8186	89.4426	81.2105	81.7968	85.7868	80.7107	78.1726	84.7716	88.8325	92.8934	93.9086	96.4467	96.9543	96.9543
																						STDEV	0	2.30686	4.28737	4.77669	9.23203
																			B/Yamagata	DA03E17	10	Average	100	101.867	100.138	99.8877	100.663	98.3255	94.4631	94.4639	97.665	100.777	100.286	103.415	104.331	104.524	103.37
																						STDEV	0	1.77642	1.03122	3.25321	3.1369	6.45103	7.67553	10.8389	3.2964	3.57205	1.21037	1.64246	0.848972	1.95352	1.502
																					2	Average	100	97.4807	100.28	96.1467	97.9939	93.9136	90.5849	88.8401	93.4199	98.2389	98.4265	100.497	100.674	101.036	98.7405
																						STDEV	0	0.648238	1.01762	1.82021	1.2509	2.73956	6.14904	8.35906	5.3201	5.06453	2.28006	2.72567	3.29995	2.8588	2.10734
																					0.4	Average	100	102.876	99.0683	96.7851	96.0682	92.1917	84.8577	78.5795	75.6593
																						STDEV	0	2.93144	2.40847	1.54256	2.19986	3.63484	1.27004	1.48266
																				1G01	10	Average	100	98.9286	98.0277	96.1234	98.6802	92.8807	84.8999	81.2221	79.1476	82.8574	86.6402	92.0353	94.7149	99.5064	99.8916
																						STDEV	0	2.92801	1.97928	1.71911	2.30478	2.52482	2.38162	3.29366	2.96225	6.23955	6.35466	5.87694	6.69945	5.87131	4.01468
																					2	Average	100	98.4503	97.5167	96.1293	97.8864	90.7139	84.8529	80.4465	86.8649	89.16	93.086	95.3494	97.9737	99.5186	99.8153
																						STDEV	0	1.09398	2.25131	3.38868	5.40419	7.54786	7.29016	9.4341	12.9378	14.1555	15.8075	14.0161	13.5153	11.6438	6.36912
																					0.4	Average	100	100.741	99.8031	101.864	99.3924	94.9949	86.9762	86.1716	88.1771	104.864	100.579	104.053	104.574	108.512	108.628
																						STDEV	0	2.98916	3.82627	6.37103	4.46431	5.93247	6.64351	7.67408	14.9186
																				1430E3/9	10	Average	100	101.777	100.609	99.9094	97.464	91.9985	83.4024	77.5774
																						STDEV	0	2.74681	1.3157	2.81583	4.01928	4.75984	2.12277	1.02444
																					2	Average	100	98.7968	97.7626	93.0949	91.3239	86.3489	79.3313	77.8004
																						STDEV	0	3.15561	3.9784	4.52588	3.46009	5.35883	2.74146
																					0.4	Average	100	100.424	102.702	99.8296	96.8328	87.3689	81.3551	76.8379
																						STDEV	0	1.34248	3.16993	3.47085	5.06199	3.77309	2.1305	0.422521

## Sheet: Figure 2B
Virus titer (PFU) in mouse lung
day	clone	mouse	pfu/g	log pfu/g	average
2	DA03E17	#1	206250000	8.31439	7.96462
		#2	5e+07	7.69897
		#3	1.16667e+08	8.06695
		#4	60000000	7.77815
	1G01	#1	3.53846e+08	8.54881	8.13593
		#2	5.66667e+07	7.75333
		#3	7.18182e+07	7.85623
		#4	2.42857e+08	8.38535
	1430E3/9	#1	2.41667e+08	8.38322	8.48939
		#2	3.72727e+08	8.57139
		#3	2.38462e+08	8.37742
		#4	4.22222e+08	8.62554
4	DA03E17	#1	1.5e+06	6.17609	6.0666
		#2	1.46154e+06	6.16481
		#3	435714	5.6392
		#4	1.93333e+06	6.28631
	1G01	#1	194030	5.28787	5.60097
		#2	473333	5.67517
		#3	508333	5.70615
		#4	542857	5.73469
	1430E3/9	#1	2.52632e+07	7.40249	7.39775
		#2	2.66667e+07	7.42597
		#3	2.15385e+07	7.33321
		#4	2.6875e+07	7.42935

[truncated: 4 more sheets: Figure 4, Figure S1, Figure S3, P-value]
